# Supplementary material for: Stressful Dieting: Nutritional Conditions but Not Compensatory Growth Elevate Corticosterone Levels in Zebra Finch Nestlings and Fledglings
Source: PLoS One. 2010 Sep 28;5(9):e12930. doi: 10.1371/journal.pone.0012930 (PMC2946921; doi:10.1371/journal.pone.0012930)
Supplement: Table S1 — Raw means ± s.e. for all biometric measurements and timepoints. Until day 17 subjects fed either on a low quality (L) or high quality (H) diet. Post day 17 subjects belonged to either LH = low-high (L as nestlings), HL = high-low (L as fledglings) or HH = high-high (H throughout) treatment. N = number of nests n = subjects came from. (0.03 MB XLS) [file pone.0012930.s001.xls]

## Sheet: TABLE S1
			Day 17				Day 35						Day 65						Day 280
		n	LQ	n	HQ	n	LH	n	HL	n	HH	n	LH	n	HL	n	HH	n	LH	n	HL	n	HH
body mass	♀	15	7.24 ±0.43	35	9.19 ±0.11	15	10.31 ±0.3	16	10.07 ±0.21	18	11.32 ±0.25	15	10.98 ±0.27	16	11.46 ±0.14	18	12.12 ±0.34	14	10.95 ±0.33	16	11.68 ±0.17	17	12.48 ±0.50
	♂	15	7.20 ±0.40	34	9.17 ±0.21	15	10.95 ±0.24	19	10.63 ±0.23	13	11.14 ±0.25	15	11.64 ±0.31	18	11.33 ±0.20	13	11.73 ±0.31	15	11.80 ±0.41	15	11.33 ±0.26	12	12.23 ±0.43
wing	♀	14	4.11 ±0.15	35	4.58 ±0.05	15	5.23 ±0.06	16	5.41 ±0.05	18	5.41 ±0.04	15	5.23 ±0.05	16	5.39 ± 0.05	18	5.44 ±0.04	14	5.38 ±0.05	16	5.33 ±0.03	17	5.42 ±0.04
	♂	15	4.27 ±0.15	35	4.60 ±0.06	15	5.28 ±0.05	19	5.44 ±0.45	13	5.42 ±0.04	15	5.27 ±0.08	18	5.45 ±0.05	13	5.42 ±0.04	15	5.43 ±0.03	15	5.44 ±0.03	12	5.42 ±0.03
tarsus	♀	14	12.93 ±0.26	35	13.66 ±0.07	15	12.88 ±0.25	16	13.23 ±0.19	18	13.64 ±0.08	15	13.04 ±0.27	16	13.30 ±0.14	18	13.60 ±0.1	12	13.63 ±0.09	16	13.29 ±0.09	17	13.63 ±0.09
	♂	15	13.12 ±0.23	34	13.43 ±0.11	15	13.34 ±0.23	19	13.68 ±0.12	13	13.24 ±0.14	15	13.37 ±0.22	18	13.47 ±0.20	13	13.25 ±0.15	15	13.26 ±0.23	15	13.27 ±0.20	11	13.14 ±0.19
